# Supplementary material for: ﻿Description of three new species of Spartaeini (Araneae, Salticidae, Spartaeinae) from China and Malaysia
Source: Zookeys. 2025 Mar 20;1232:343–55. doi: 10.3897/zookeys.1232.146855 (PMC11950822; doi:10.3897/zookeys.1232.146855)
Supplement: XML Treatment for Calxattus dengba [file zookeys.1232.146855-treatment2.xml]

<!DOCTYPE tp:taxon-treatment
  PUBLIC "-//TaxonX//DTD Taxonomic Treatment Publishing DTD v0 20100105//EN" "tax-treatment-NSO.dtd">
<tp:taxon-treatment xmlns:tp="http://www.plazi.org/taxpub"><tp:treatment-meta><kwd-group><label>Taxon classification</label><kwd>
              <named-content content-type="kingdom">Animalia</named-content>
            </kwd><kwd>
              <named-content content-type="order">Araneae</named-content>
            </kwd><kwd>
              <named-content content-type="family">Salticidae</named-content>
            </kwd></kwd-group><mixed-citation publication-type="journal"><person-group><name><surname>Ni</surname><given-names>Yi</given-names></name><name><surname>Yu</surname><given-names>Kun</given-names></name><name><surname>Zhang</surname><given-names>Junxia</given-names></name></person-group><article-title>﻿Description of three new species of <tp:taxon-name><tp:taxon-name-part taxon-name-part-type="tribe">Spartaeini</tp:taxon-name-part></tp:taxon-name> (<tp:taxon-name><tp:taxon-name-part taxon-name-part-type="order">Araneae</tp:taxon-name-part></tp:taxon-name>, <tp:taxon-name><tp:taxon-name-part taxon-name-part-type="family">Salticidae</tp:taxon-name-part></tp:taxon-name>, <tp:taxon-name><tp:taxon-name-part taxon-name-part-type="subfamily">Spartaeinae</tp:taxon-name-part></tp:taxon-name>) from China and Malaysia</article-title><source>Zookeys</source><day>20</day><month>03</month><year>2025</year><volume>1232</volume><fpage>343</fpage><lpage>355</lpage><pub-id pub-id-type="doi">10.3897/zookeys.1232.146855</pub-id></mixed-citation></tp:treatment-meta><tp:nomenclature><label>﻿</label><tp:taxon-name>
            <object-id xmlns:xlink="http://www.w3.org/1999/xlink" content-type="arpha" xlink:type="simple">123D8386-5A46-52BD-A036-76D0A1F27C00</object-id>
            <tp:taxon-name-part taxon-name-part-type="genus" reg="Calxattus">Calxattus</tp:taxon-name-part>
            <tp:taxon-name-part taxon-name-part-type="species" reg="dengba">dengba</tp:taxon-name-part>
            <object-id xmlns:xlink="http://www.w3.org/1999/xlink" content-type="zoobank" xlink:type="simple">https://zoobank.org/655EF590-7FF4-4ED5-AFEF-52392536DE9F</object-id>
          </tp:taxon-name><tp:taxon-status xmlns:xlink="http://www.w3.org/1999/xlink" xlink:type="simple">sp. nov.</tp:taxon-status><xref ref-type="fig" rid="F1">Figs 1</xref><xref ref-type="fig" rid="F2">, 2 Common name. 僜巴岩跳蛛</xref></tp:nomenclature><tp:treatment-sec sec-type="type material" id="SECID0ERNAC"><title>Type material.</title><p><bold><italic>Holotype</italic></bold>: China • ♂ (MHBU-ARA-00027415); Xizang Autonomous Region: Nyingchi City, Zayu County, Xia Zayu Town; 9.VIII.2002; M. Zhu leg.</p></tp:treatment-sec><tp:treatment-sec sec-type="etymology" id="SECID0E3NAC"><title>Etymology.</title><p>The specific epithet is derived from the Dengba people, who live in Zayu County, the type locality of the new species. Noun in apposition.</p></tp:treatment-sec><tp:treatment-sec sec-type="diagnosis" id="SECID0EBOAC"><title>Diagnosis.</title><p>The male of the new species can be distinguished from its sole congeneric species, <italic><tp:taxon-name><tp:taxon-name-part taxon-name-part-type="genus" reg="Calxattus">C.</tp:taxon-name-part><tp:taxon-name-part taxon-name-part-type="species" reg="serratus">serratus</tp:taxon-name-part></tp:taxon-name></italic>, by the following: (1) the <abbrev xmlns:xlink="http://www.w3.org/1999/xlink" xlink:title="retrolateral tibial apophysis" id="ABBRID0ESOAC" xlink:type="simple">RTA</abbrev> lacks processes on its prolateral and retrolateral edges (Figs <xref ref-type="fig" rid="F1">1E</xref>, <xref ref-type="fig" rid="F2">2B</xref>; vs. in <italic><tp:taxon-name><tp:taxon-name-part taxon-name-part-type="genus" reg="Calxattus">C.</tp:taxon-name-part><tp:taxon-name-part taxon-name-part-type="species" reg="serratus">serratus</tp:taxon-name-part></tp:taxon-name></italic>, the <abbrev xmlns:xlink="http://www.w3.org/1999/xlink" xlink:title="retrolateral tibial apophysis" id="ABBRID0EJPAC" xlink:type="simple">RTA</abbrev> carries median processes on both prolateral and retrolateral edges; see <xref ref-type="bibr" rid="B9">Wang et al. 2023</xref>: figs 5B, 7B); (2) the embolus is relatively short, originates from the median portion of the palpal bulb and terminates near the midpoint of the lower edge of the groove-shaped embolic guide (Figs <xref ref-type="fig" rid="F1">1E</xref>, <xref ref-type="fig" rid="F2">2B</xref>; vs. in <italic><tp:taxon-name><tp:taxon-name-part taxon-name-part-type="genus" reg="Calxattus">C.</tp:taxon-name-part><tp:taxon-name-part taxon-name-part-type="species" reg="serratus">serratus</tp:taxon-name-part></tp:taxon-name></italic>, the embolus is long, originates from the lower portion of the bulb and terminates through the groove-shaped embolic guide near the functional conductor; see <xref ref-type="bibr" rid="B9">Wang et al. 2023</xref>: figs 5B, 7B); and (3) the median apophysis is located in the upper half of the retrolateral part of the bulb (Figs <xref ref-type="fig" rid="F1">1E</xref>, <xref ref-type="fig" rid="F2">2B</xref>; vs. in <italic><tp:taxon-name><tp:taxon-name-part taxon-name-part-type="genus" reg="Calxattus">C.</tp:taxon-name-part><tp:taxon-name-part taxon-name-part-type="species" reg="serratus">serratus</tp:taxon-name-part></tp:taxon-name></italic>, the median apophysis is located in the lower half of the retrolateral part of the bulb; see <xref ref-type="bibr" rid="B9">Wang et al. 2023</xref>: figs 5B, 7B).</p><fig id="F1" position="float" orientation="portrait"><object-id xmlns:xlink="http://www.w3.org/1999/xlink" content-type="doi" xlink:type="simple">10.3897/zookeys.1232.146855.figure1</object-id><object-id xmlns:xlink="http://www.w3.org/1999/xlink" content-type="arpha" xlink:type="simple">6A3A6BA1-4ADC-5E56-935E-80D98BFB7C96</object-id><label>Figure 1.</label><caption><p><italic><tp:taxon-name><tp:taxon-name-part taxon-name-part-type="genus" reg="Calxattus">Calxattus</tp:taxon-name-part><tp:taxon-name-part taxon-name-part-type="species" reg="dengba">dengba</tp:taxon-name-part></tp:taxon-name></italic> sp. nov., habitus of holotype male (<bold>A, B</bold>), cheliceral teeth (<bold>C</bold>), palp of holotype male (<bold>D–F</bold>); in dorsal (<bold>A</bold>), front (<bold>B</bold>), prolateral (<bold>D</bold>), ventral (<bold>E</bold>), retrolateral (<bold>F</bold>) and back (<bold>C</bold>) view. Scale bars: 1 mm (<bold>A, B</bold>); 0.2 mm (<bold>C–F</bold>).</p></caption><graphic xmlns:xlink="http://www.w3.org/1999/xlink" xlink:href="zookeys-1232-343_article-146855__-g001.jpg" position="float" orientation="portrait" xlink:type="simple" id="oo_1286790.jpg"><uri content-type="original_file" xlink:type="simple">https://binary.pensoft.net/fig/1286790</uri></graphic></fig><fig id="F2" position="float" orientation="portrait"><object-id xmlns:xlink="http://www.w3.org/1999/xlink" content-type="doi" xlink:type="simple">10.3897/zookeys.1232.146855.figure2</object-id><object-id xmlns:xlink="http://www.w3.org/1999/xlink" content-type="arpha" xlink:type="simple">A8B994C7-640D-54C5-B3EF-2314A816BEEC</object-id><label>Figure 2.</label><caption><p><italic><tp:taxon-name><tp:taxon-name-part taxon-name-part-type="genus" reg="Calxattus">Calxattus</tp:taxon-name-part><tp:taxon-name-part taxon-name-part-type="species" reg="dengba">dengba</tp:taxon-name-part></tp:taxon-name></italic> sp. nov., palp of holotype male (<bold>A–C</bold>); in prolateral (<bold>A</bold>), ventral (<bold>B</bold>) and retrolateral (<bold>C</bold>) view. Scale bars: 0.2 mm (<bold>A–C</bold>).</p></caption><graphic xmlns:xlink="http://www.w3.org/1999/xlink" xlink:href="zookeys-1232-343_article-146855__-g002.jpg" position="float" orientation="portrait" xlink:type="simple" id="oo_1286791.jpg"><uri content-type="original_file" xlink:type="simple">https://binary.pensoft.net/fig/1286791</uri></graphic></fig></tp:treatment-sec><tp:treatment-sec sec-type="description" id="SECID0EQDAE"><title>Description.</title><p><bold>Male.</bold> Measurements of holotype: total length 7.26. Carapace 3.52 long, 2.47 wide. Abdomen 3.34 long, 2.28 wide. Eye measurements: <abbrev xmlns:xlink="http://www.w3.org/1999/xlink" xlink:title="anterior median eye" id="ABBRID0EYDAE" xlink:type="simple">AME</abbrev> 0.63, <abbrev xmlns:xlink="http://www.w3.org/1999/xlink" xlink:title="anterior lateral eye" id="ABBRID0E3DAE" xlink:type="simple">ALE</abbrev> 0.26, <abbrev xmlns:xlink="http://www.w3.org/1999/xlink" xlink:title="posterior median eye" id="ABBRID0EAEAE" xlink:type="simple">PME</abbrev> 0.43, <abbrev xmlns:xlink="http://www.w3.org/1999/xlink" xlink:title="posterior lateral eye" id="ABBRID0EEEAE" xlink:type="simple">PLE</abbrev> 0.37. Leg measurements: I 14.18 (3.78, 1.35, 4.47, 2.91, 1.67), II 7.89 (2.80, 0.96, 2.28, 1.35, 0.50), III 7.74 (2.41, 0.87, 1.86, 1.84, 0.76), IV 11.39 (3.07, 0.83, 3.04, 3.27, 1.18); leg formula 1423. Chelicera (Fig. <xref ref-type="fig" rid="F1">1C</xref>) brown, with six promarginal and seven retromarginal teeth. Carapace (Fig. <xref ref-type="fig" rid="F1">1A, B</xref>) reddish-brown, eye surroundings black, clypeus and eye surroundings covered by sparse white setae, fovea dark and longitudinal slit-like. Endites and labium yellowish-brown, with brown setae at distal end; sternum flat and creamy yellow, covered with white and brown setae. Legs (Fig. <xref ref-type="fig" rid="F1">1A</xref>) dark yellow, bearing long and thin spines; leg I extra long. Abdomen (Fig. <xref ref-type="fig" rid="F1">1A</xref>) pale yellow and elongated oval, surface faded; dorsal side with visible grey bands at edge, ending near spinnerets; short yellow setae covered on dorsal lateral sides of anterior half; ventral side with fine or flattened setae in middle part. Spinnerets (Fig. <xref ref-type="fig" rid="F1">1A</xref>) yellow, covered with white setae.</p><p>Palp (Figs <xref ref-type="fig" rid="F1">1D–F</xref>, <xref ref-type="fig" rid="F2">2A–C</xref>): embolus thread-like, terminating near midpoint of embolic guide in ventral view; median apophysis black, hook-like in ventral view, located in upper half of retrolateral part of bulb, near functional conductor; functional conductor fan-shaped, with plow-like furrows on surface; membranous tegular apophysis transparent, curved in middle portion, originating from tegular apex and covering half of basal embolus; retrolateral and ventral tibial apophyses finger-like in ventral view, surface of retrolateral tibial apophysis with fingerprint-like patterns.</p><p><bold>Female.</bold> Unknown.</p></tp:treatment-sec><tp:treatment-sec sec-type="distribution" id="SECID0EKFAE"><title>Distribution.</title><p>China (Xizang).</p></tp:treatment-sec><ref-list><ref id="B9"><mixed-citation xmlns:xlink="http://www.w3.org/1999/xlink" xlink:type="simple"><person-group><name name-style="western"><surname>Wang</surname><given-names>WH</given-names></name><name name-style="western"><surname>Yu</surname><given-names>K</given-names></name><name name-style="western"><surname>Zhang</surname><given-names>JX</given-names></name></person-group> (<year>2023</year>) <article-title><italic><tp:taxon-name><tp:taxon-name-part taxon-name-part-type="genus">Calxattus</tp:taxon-name-part></tp:taxon-name></italic> gen. nov. from China (<tp:taxon-name><tp:taxon-name-part taxon-name-part-type="order">Araneae</tp:taxon-name-part></tp:taxon-name>: <tp:taxon-name><tp:taxon-name-part taxon-name-part-type="family">Salticidae</tp:taxon-name-part></tp:taxon-name>: <tp:taxon-name><tp:taxon-name-part taxon-name-part-type="subfamily">Spartaeinae</tp:taxon-name-part></tp:taxon-name>: <tp:taxon-name><tp:taxon-name-part taxon-name-part-type="tribe">Spartaeini</tp:taxon-name-part></tp:taxon-name>), with redescription of the type species.</article-title><source>Acta Arachnologica Sinica</source><volume>32</volume>(<issue>1</issue>): <fpage>8</fpage>–<lpage>15</lpage>. <ext-link xlink:href="10.3969/j.issn.1005-9628.2023.01.002" ext-link-type="doi" xlink:type="simple">https://doi.org/10.3969/j.issn.1005-9628.2023.01.002</ext-link></mixed-citation></ref></ref-list></tp:taxon-treatment>
