# Supplementary material for: ﻿Description of three new species of Spartaeini (Araneae, Salticidae, Spartaeinae) from China and Malaysia
Source: Zookeys. 2025 Mar 20;1232:343–55. doi: 10.3897/zookeys.1232.146855 (PMC11950822; doi:10.3897/zookeys.1232.146855)
Supplement: XML Treatment for Spartaeus [file zookeys.1232.146855-treatment3.xml]

<!DOCTYPE tp:taxon-treatment
  PUBLIC "-//TaxonX//DTD Taxonomic Treatment Publishing DTD v0 20100105//EN" "tax-treatment-NSO.dtd">
<tp:taxon-treatment xmlns:tp="http://www.plazi.org/taxpub"><tp:treatment-meta><kwd-group><label>Taxon classification</label><kwd>
              <named-content content-type="kingdom">Animalia</named-content>
            </kwd><kwd>
              <named-content content-type="order">Araneae</named-content>
            </kwd><kwd>
              <named-content content-type="family">Salticidae</named-content>
            </kwd></kwd-group><mixed-citation publication-type="journal"><person-group><name><surname>Ni</surname><given-names>Yi</given-names></name><name><surname>Yu</surname><given-names>Kun</given-names></name><name><surname>Zhang</surname><given-names>Junxia</given-names></name></person-group><article-title>﻿Description of three new species of <tp:taxon-name><tp:taxon-name-part taxon-name-part-type="tribe">Spartaeini</tp:taxon-name-part></tp:taxon-name> (<tp:taxon-name><tp:taxon-name-part taxon-name-part-type="order">Araneae</tp:taxon-name-part></tp:taxon-name>, <tp:taxon-name><tp:taxon-name-part taxon-name-part-type="family">Salticidae</tp:taxon-name-part></tp:taxon-name>, <tp:taxon-name><tp:taxon-name-part taxon-name-part-type="subfamily">Spartaeinae</tp:taxon-name-part></tp:taxon-name>) from China and Malaysia</article-title><source>Zookeys</source><day>20</day><month>03</month><year>2025</year><volume>1232</volume><fpage>343</fpage><lpage>355</lpage><pub-id pub-id-type="doi">10.3897/zookeys.1232.146855</pub-id></mixed-citation></tp:treatment-meta><tp:nomenclature><label>﻿</label><tp:taxon-name>
            <object-id xmlns:xlink="http://www.w3.org/1999/xlink" content-type="arpha" xlink:type="simple">B3AFF89D-F73B-53C8-8E88-492087A14C62</object-id>
            <tp:taxon-name-part taxon-name-part-type="genus" reg="Spartaeus">Spartaeus</tp:taxon-name-part>
          </tp:taxon-name><tp:taxon-authority>Thorell, 1891</tp:taxon-authority><tp:nomenclature-citation-list><tp:nomenclature-citation><tp:taxon-name>
                <tp:taxon-name-part taxon-name-part-type="genus" reg="Spartaeus">Spartaeus</tp:taxon-name-part>
              </tp:taxon-name><comment>Thorell, 1891: 137.</comment></tp:nomenclature-citation></tp:nomenclature-citation-list></tp:nomenclature><tp:treatment-sec sec-type="type species" id="SECID0EZGAE"><title>Type species.</title><p><italic><tp:taxon-name><tp:taxon-name-part taxon-name-part-type="genus" reg="Boethus">Boethus</tp:taxon-name-part><tp:taxon-name-part taxon-name-part-type="species" reg="spinimanus">spinimanus</tp:taxon-name-part></tp:taxon-name></italic> Thorell, 1878, by original designation.</p></tp:treatment-sec></tp:taxon-treatment>
