# Supplementary material for: ﻿Description of three new species of Spartaeini (Araneae, Salticidae, Spartaeinae) from China and Malaysia
Source: Zookeys. 2025 Mar 20;1232:343–55. doi: 10.3897/zookeys.1232.146855 (PMC11950822; doi:10.3897/zookeys.1232.146855)
Supplement: XML Treatment for Spartaeus siloi [file zookeys.1232.146855-treatment4.xml]

<!DOCTYPE tp:taxon-treatment
  PUBLIC "-//TaxonX//DTD Taxonomic Treatment Publishing DTD v0 20100105//EN" "tax-treatment-NSO.dtd">
<tp:taxon-treatment xmlns:tp="http://www.plazi.org/taxpub"><tp:treatment-meta><kwd-group><label>Taxon classification</label><kwd>
              <named-content content-type="kingdom">Animalia</named-content>
            </kwd><kwd>
              <named-content content-type="order">Araneae</named-content>
            </kwd><kwd>
              <named-content content-type="family">Salticidae</named-content>
            </kwd></kwd-group><mixed-citation publication-type="journal"><person-group><name><surname>Ni</surname><given-names>Yi</given-names></name><name><surname>Yu</surname><given-names>Kun</given-names></name><name><surname>Zhang</surname><given-names>Junxia</given-names></name></person-group><article-title>﻿Description of three new species of <tp:taxon-name><tp:taxon-name-part taxon-name-part-type="tribe">Spartaeini</tp:taxon-name-part></tp:taxon-name> (<tp:taxon-name><tp:taxon-name-part taxon-name-part-type="order">Araneae</tp:taxon-name-part></tp:taxon-name>, <tp:taxon-name><tp:taxon-name-part taxon-name-part-type="family">Salticidae</tp:taxon-name-part></tp:taxon-name>, <tp:taxon-name><tp:taxon-name-part taxon-name-part-type="subfamily">Spartaeinae</tp:taxon-name-part></tp:taxon-name>) from China and Malaysia</article-title><source>Zookeys</source><day>20</day><month>03</month><year>2025</year><volume>1232</volume><fpage>343</fpage><lpage>355</lpage><pub-id pub-id-type="doi">10.3897/zookeys.1232.146855</pub-id></mixed-citation></tp:treatment-meta><tp:nomenclature><label>﻿</label><tp:taxon-name>
            <object-id xmlns:xlink="http://www.w3.org/1999/xlink" content-type="arpha" xlink:type="simple">106A82DC-C8FE-5F1B-BCD2-EE4A99B8F0F0</object-id>
            <tp:taxon-name-part taxon-name-part-type="genus" reg="Spartaeus">Spartaeus</tp:taxon-name-part>
            <tp:taxon-name-part taxon-name-part-type="species" reg="siloi">siloi</tp:taxon-name-part>
            <object-id xmlns:xlink="http://www.w3.org/1999/xlink" content-type="zoobank" xlink:type="simple">https://zoobank.org/531DF00D-0A70-4AB3-B507-89B1EEC6A5AE</object-id>
          </tp:taxon-name><tp:taxon-status xmlns:xlink="http://www.w3.org/1999/xlink" xlink:type="simple">sp. nov.</tp:taxon-status><xref ref-type="fig" rid="F3">Figs 3</xref><xref ref-type="fig" rid="F4">, 4</xref><xref ref-type="fig" rid="F5">, 5 Common name. 诗雷散蛛</xref></tp:nomenclature><tp:treatment-sec sec-type="type material" id="SECID0EAJAE"><title>Type material.</title><p><bold><italic>Holotype</italic></bold>: China • ♂ (MHBU-ARA-00027416); Guangxi Zhuang Autonomous Region, Chongzuo City, Daxin County, Longdian; <named-content xmlns:xlink="http://www.w3.org/1999/xlink" content-type="dwc:verbatimCoordinates" xlink:type="simple"><named-content content-type="geo-json" specific-use="{&#34;type&#34;:&#34;Point&#34;,&#34;coordinates&#34;:[107.036975,22.693100]}" id="NCID0EOJAE" xlink:type="simple">22.6931°N, 107.036975°E</named-content></named-content>, 211 m elev.; 27.IV. 2024; W. Wang leg. <bold><italic>Paratypes</italic></bold>: China • 1♀ (MHBU-ARA-00027417); same data as holotype; 1♂ (MHBU-ARA-00027538); Guangxi Zhuang Autonomous Region Autonomous Region, Chongzuo City, Daxin County, Xinkang; <named-content xmlns:xlink="http://www.w3.org/1999/xlink" content-type="dwc:verbatimCoordinates" xlink:type="simple"><named-content content-type="geo-json" specific-use="{&#34;type&#34;:&#34;Point&#34;,&#34;coordinates&#34;:[107.075500,22.653800]}" id="NCID0EZJAE" xlink:type="simple">22.6538°N, 107.0755°E</named-content></named-content>, 145 m elev.; 12.V.2024; J. Zhang, K. Yu, Z. Yang, Y. Ni &amp; Y. Li leg.</p></tp:treatment-sec><tp:treatment-sec sec-type="etymology" id="SECID0E5JAE"><title>Etymology.</title><p>The specific epithet is derived from “Si Loi”, which is a unique artistic style of Zhuang folk songs in Daxin County (the type locality). Noun in apposition.</p></tp:treatment-sec><tp:treatment-sec sec-type="diagnosis" id="SECID0EDKAE"><title>Diagnosis.</title><p>The new species resembles <italic><tp:taxon-name><tp:taxon-name-part taxon-name-part-type="genus" reg="Spartaeus">S.</tp:taxon-name-part><tp:taxon-name-part taxon-name-part-type="species" reg="platnicki">platnicki</tp:taxon-name-part></tp:taxon-name></italic> Song, Chen &amp; Gong, 1991 in the shape of the palpal bulb and copulatory duct, but it can be distinguished by the following: (1) the length of the embolus is much less than half of the bulb width (Figs <xref ref-type="fig" rid="F4">4B</xref>, <xref ref-type="fig" rid="F5">5B</xref>; vs. in <italic><tp:taxon-name><tp:taxon-name-part taxon-name-part-type="genus" reg="Spartaeus">S.</tp:taxon-name-part><tp:taxon-name-part taxon-name-part-type="species" reg="platnicki">platnicki</tp:taxon-name-part></tp:taxon-name></italic>, the length of the embolus is more than half of bulb width; see <xref ref-type="bibr" rid="B2">Lin et al. 2023</xref>: fig. 18A); (2) the end of the retrolateral tibial apophysis is relatively straight (Figs <xref ref-type="fig" rid="F4">4B</xref>, <xref ref-type="fig" rid="F5">5B</xref>; vs. in <italic><tp:taxon-name><tp:taxon-name-part taxon-name-part-type="genus" reg="Spartaeus">S.</tp:taxon-name-part><tp:taxon-name-part taxon-name-part-type="species" reg="platnicki">platnicki</tp:taxon-name-part></tp:taxon-name></italic>, the end of the retrolateral tibial apophysis is strongly curved; see <xref ref-type="bibr" rid="B2">Lin et al. 2023</xref>: fig. 18A); (3) the ventral intermediate tibial apophysis is rounded at the distal end in ventral view (Figs <xref ref-type="fig" rid="F4">4B</xref>, <xref ref-type="fig" rid="F5">5B</xref>; vs. in <italic><tp:taxon-name><tp:taxon-name-part taxon-name-part-type="genus" reg="Spartaeus">S.</tp:taxon-name-part><tp:taxon-name-part taxon-name-part-type="species" reg="platnicki">platnicki</tp:taxon-name-part></tp:taxon-name></italic>, the ventral intermediate tibial apophysis is sharp at the distal end in ventral view; see <xref ref-type="bibr" rid="B2">Lin et al. 2023</xref>: fig. 18A); and (4) the two copulatory ducts are nearly parallel (Figs <xref ref-type="fig" rid="F4">4D</xref>, <xref ref-type="fig" rid="F5">5D</xref>; vs. curved posteriorly in <italic><tp:taxon-name><tp:taxon-name-part taxon-name-part-type="genus" reg="Spartaeus">S.</tp:taxon-name-part><tp:taxon-name-part taxon-name-part-type="species" reg="platnicki">platnicki</tp:taxon-name-part></tp:taxon-name></italic>; see <xref ref-type="bibr" rid="B2">Lin et al. 2023</xref>: fig. 19A).</p></tp:treatment-sec><tp:treatment-sec sec-type="description" id="SECID0EQNAE"><title>Description.</title><p><bold>Male.</bold> Measurements of holotype: total length 7.19. Carapace 3.42 long, 2.37 wide. Abdomen 3.58 long, 1.56 wide. Eye measurements: <abbrev xmlns:xlink="http://www.w3.org/1999/xlink" xlink:title="anterior median eye" id="ABBRID0EYNAE" xlink:type="simple">AME</abbrev> 0.81, <abbrev xmlns:xlink="http://www.w3.org/1999/xlink" xlink:title="anterior lateral eye" id="ABBRID0E3NAE" xlink:type="simple">ALE</abbrev> 0.45, <abbrev xmlns:xlink="http://www.w3.org/1999/xlink" xlink:title="posterior median eye" id="ABBRID0EAOAE" xlink:type="simple">PME</abbrev> 0.30, <abbrev xmlns:xlink="http://www.w3.org/1999/xlink" xlink:title="posterior lateral eye" id="ABBRID0EEOAE" xlink:type="simple">PLE</abbrev> 0.30. Leg measurements: I 15.55 (4.43, 1.28, 4.70, 3.7, 1.44), II 9.29 (2.30, 0.91, 2.61, 2.40, 1.07), III 10.05 (2.67, 0.89, 2.38, 2.53, 1.58), IV 13 (3.16, 1.07, 3.39, 4.19, 1.19); leg formula 1432. Chelicera (Fig. <xref ref-type="fig" rid="F3">3D</xref>) dark brown, with seven promarginal and eight retromarginal teeth. Carapace (Fig. <xref ref-type="fig" rid="F3">3B, C</xref>) yellow, margin and eye surroundings blackish-brown, anterior lateral margin deep black, eye field with black setae, eye surroundings covered by yellow and white setae, fovea dark and slit-like; endites and labium yellowish-brown, with black setae at distal end, endites slender. Legs (Fig. <xref ref-type="fig" rid="F3">3B</xref>) with long and thin spines, coxa and trochanter off-white, femur to tibia with obvious grey stripes on anterior and posterior sides. Abdomen (Fig. <xref ref-type="fig" rid="F3">3B</xref>) yellow, black strips interspersed with white setae around margins, broken near spinnerets; dorsal side with tawny patches and black setae; ventral side off-white, with white setae on both sides, center covered with greyish-white scales. Spinnerets (Fig. <xref ref-type="fig" rid="F3">3B</xref>) white, spinnerets lateral inward white, lateral exterior with dark brown patches, covered with white setae.</p><fig id="F3" position="float" orientation="portrait"><object-id xmlns:xlink="http://www.w3.org/1999/xlink" content-type="doi" xlink:type="simple">10.3897/zookeys.1232.146855.figure3</object-id><object-id xmlns:xlink="http://www.w3.org/1999/xlink" content-type="arpha" xlink:type="simple">18A09ACE-9544-5353-A06F-65229F53275A</object-id><label>Figure 3.</label><caption><p><italic><tp:taxon-name><tp:taxon-name-part taxon-name-part-type="genus" reg="Spartaeus">Spartaeus</tp:taxon-name-part><tp:taxon-name-part taxon-name-part-type="species" reg="siloi">siloi</tp:taxon-name-part></tp:taxon-name></italic> sp. nov., habitus of holotype male (<bold>B, C)</bold> and paratype female (<bold>A, E</bold>), cheliceral teeth of holotype male (<bold>D</bold>) and paratype female (<bold>F</bold>); in dorsal (<bold>A, B</bold>), front (<bold>C, E</bold>) and back (<bold>D, F</bold>) view. Scale bars: 0.1 mm (<bold>A, B</bold>); 0.5 mm (<bold>C–F</bold>).</p></caption><graphic xmlns:xlink="http://www.w3.org/1999/xlink" xlink:href="zookeys-1232-343_article-146855__-g003.jpg" position="float" orientation="portrait" xlink:type="simple" id="oo_1286792.jpg"><uri content-type="original_file" xlink:type="simple">https://binary.pensoft.net/fig/1286792</uri></graphic></fig><fig id="F4" position="float" orientation="portrait"><object-id xmlns:xlink="http://www.w3.org/1999/xlink" content-type="doi" xlink:type="simple">10.3897/zookeys.1232.146855.figure4</object-id><object-id xmlns:xlink="http://www.w3.org/1999/xlink" content-type="arpha" xlink:type="simple">474F1057-6F0F-5EBB-AC05-29E8E296E63D</object-id><label>Figure 4.</label><caption><p><italic><tp:taxon-name><tp:taxon-name-part taxon-name-part-type="genus" reg="Spartaeus">Spartaeus</tp:taxon-name-part><tp:taxon-name-part taxon-name-part-type="species" reg="siloi">siloi</tp:taxon-name-part></tp:taxon-name></italic> sp. nov., palp of holotype male (<bold>A–C</bold>), epigyne (<bold>D</bold>) and vulva (<bold>E</bold>) of paratype female; in prolateral (<bold>A</bold>), ventral (<bold>B, D</bold>), retrolateral (<bold>C</bold>) and dorsal (<bold>E</bold>) view. Scale bars: 0.2 mm (<bold>A–E</bold>).</p></caption><graphic xmlns:xlink="http://www.w3.org/1999/xlink" xlink:href="zookeys-1232-343_article-146855__-g004.jpg" position="float" orientation="portrait" xlink:type="simple" id="oo_1286793.jpg"><uri content-type="original_file" xlink:type="simple">https://binary.pensoft.net/fig/1286793</uri></graphic></fig><fig id="F5" position="float" orientation="portrait"><object-id xmlns:xlink="http://www.w3.org/1999/xlink" content-type="doi" xlink:type="simple">10.3897/zookeys.1232.146855.figure5</object-id><object-id xmlns:xlink="http://www.w3.org/1999/xlink" content-type="arpha" xlink:type="simple">BAE8DCF4-AAFA-5CDB-80B6-484A7D573BAF</object-id><label>Figure 5.</label><caption><p><italic><tp:taxon-name><tp:taxon-name-part taxon-name-part-type="genus" reg="Spartaeus">Spartaeus</tp:taxon-name-part><tp:taxon-name-part taxon-name-part-type="species" reg="siloi">siloi</tp:taxon-name-part></tp:taxon-name></italic> sp. nov., palp of holotype male (<bold>A–C</bold>), epigyne (<bold>D</bold>) and vulva (<bold>E</bold>) of paratype female; in prolateral (<bold>A</bold>), ventral (<bold>B, D</bold>), retrolateral (<bold>C</bold>) and dorsal (<bold>E</bold>) view. Scale bars: 0.2 mm (<bold>A–E</bold>).</p></caption><graphic xmlns:xlink="http://www.w3.org/1999/xlink" xlink:href="zookeys-1232-343_article-146855__-g005.jpg" position="float" orientation="portrait" xlink:type="simple" id="oo_1286794.jpg"><uri content-type="original_file" xlink:type="simple">https://binary.pensoft.net/fig/1286794</uri></graphic></fig><p>Palp (Figs <xref ref-type="fig" rid="F4">4A–C</xref>, <xref ref-type="fig" rid="F5">5A–C</xref>): embolus thin and short, sheep-horn-like in retrolateral view, base of embolus hidden behind membrane formed by distal haematodocha; tegular oval, surface smooth; tegular apophysis triangular, weakly sclerotized in ventral view; ventral tibial apophysis thick, triangular in ventral view; retrolateral tibial apophysis soft and movable, long and flat in ventral view, with small processes on distal end; dorsal intermediate tibial apophysis blackish-brown, with snake-scale-like processes on outer surface, edge wide and flat; ventral intermediate tibial apophysis yellowish-brown, rounded at distal end in ventral view; distal end of cymbium with grey hair tuft.</p><p><bold>Female.</bold> Measurements of paratype: total length 6.55. Carapace 2.92 long, 2.31 wide. Abdomen 3.33 long, 2.07 wide. Eye measurements: <abbrev xmlns:xlink="http://www.w3.org/1999/xlink" xlink:title="anterior median eye" id="ABBRID0EETAE" xlink:type="simple">AME</abbrev> 0.68, <abbrev xmlns:xlink="http://www.w3.org/1999/xlink" xlink:title="anterior lateral eye" id="ABBRID0EITAE" xlink:type="simple">ALE</abbrev> 0.40, <abbrev xmlns:xlink="http://www.w3.org/1999/xlink" xlink:title="posterior median eye" id="ABBRID0EMTAE" xlink:type="simple">PME</abbrev> 0.28, <abbrev xmlns:xlink="http://www.w3.org/1999/xlink" xlink:title="posterior lateral eye" id="ABBRID0EQTAE" xlink:type="simple">PLE</abbrev> 0.39. Leg measurements: I 9.15 (2.72, 1.03, 2.70, 1.84, 0.86), II 7.16 (2.25, 0.76, 1.88, 1.53, 0.74), III 7.45 (2.19, 074, 1.84, 1.83, 0.85), IV 8.68 (2.85, 0.72, 2.67, 1.52, 0.92); leg formula 1432. Chelicera (Fig. <xref ref-type="fig" rid="F3">3F</xref>) brown, with six promarginal and eight retromarginal teeth. Habitus (Fig. <xref ref-type="fig" rid="F3">3A, E</xref>) similar to that of male, but different in: carapace paler at margin forming a black band from anterior lateral eyes to rear edge of carapace; with a black band in lower position between the anterior median eyes and the posterior lateral eyes; black strips on lateral dorsal side of abdomen not continuous, but with intermittent small black bands.</p><p>Epigyne (Figs <xref ref-type="fig" rid="F4">4D, E</xref>, <xref ref-type="fig" rid="F5">5D, E</xref>): epigynal plate oval, slightly raised in a mound-like shape; copulatory openings small, slit-shaped in ventral view, anteriorly located; copulatory ducts extending to posterior part, dark and slender; spermathecae reddish-brown, large and kidney-shaped; fertilization ducts short, connecting with spermathecae at posterior part; accessory glands located centrally at inner margins of spermathecae, partly hidden by spermathecae in dorsal view.</p></tp:treatment-sec><tp:treatment-sec sec-type="distribution" id="SECID0EGUAE"><title>Distribution.</title><p>China (Guangxi).</p></tp:treatment-sec><tp:treatment-sec sec-type="comments" id="SECID0ELUAE"><title>Comments.</title><p>Following a previous study on <italic><tp:taxon-name><tp:taxon-name-part taxon-name-part-type="genus" reg="Spartaeus">Spartaeus</tp:taxon-name-part></tp:taxon-name></italic> (<xref ref-type="bibr" rid="B15">Yang et al. 2017</xref>: figs 4, 8, 10), we labelled the weekly sclerotized apophysis derived from the tegulum of male palpal bulb as <abbrev xmlns:xlink="http://www.w3.org/1999/xlink" xlink:title="tegular apophysis" id="ABBRID0E3UAE" xlink:type="simple">TA</abbrev>. This structure was identified as M<sub>3</sub> in <xref ref-type="bibr" rid="B10">Wanless (1984)</xref>. Additionally, the membranous patch of the distal haematodocha at the base of embolus is referred to here as M, aligning with the designation of M<sub>1</sub> in <xref ref-type="bibr" rid="B10">Wanless’s (1984)</xref> study on <italic><tp:taxon-name><tp:taxon-name-part taxon-name-part-type="genus" reg="Spartaeus">Spartaeus</tp:taxon-name-part></tp:taxon-name></italic>. In the redescription of <italic><tp:taxon-name><tp:taxon-name-part taxon-name-part-type="genus" reg="Spartaeus">S.</tp:taxon-name-part><tp:taxon-name-part taxon-name-part-type="species" reg="platnicki">platnicki</tp:taxon-name-part></tp:taxon-name></italic> Song, Chen &amp; Gong, 1991, the marked <abbrev xmlns:xlink="http://www.w3.org/1999/xlink" xlink:title="tegular apophysis" id="ABBRID0E5VAE" xlink:type="simple">TA</abbrev> (<xref ref-type="bibr" rid="B2">Lin et al. 2023</xref>: fig. 18) is likely mislabelled and probably should be M in this study, considering its position at the base of embolus.</p></tp:treatment-sec><ref-list><ref id="B2"><mixed-citation xmlns:xlink="http://www.w3.org/1999/xlink" xlink:type="simple"><person-group><name name-style="western"><surname>Lin</surname><given-names>Y</given-names></name><name name-style="western"><surname>Xin</surname><given-names>Y</given-names></name><name name-style="western"><surname>Wang</surname><given-names>C</given-names></name><name name-style="western"><surname>Li</surname><given-names>S</given-names></name></person-group> (<year>2023</year>) <article-title>On ten jumping spider species described by Song and Chai (1992) based on type specimens (<tp:taxon-name><tp:taxon-name-part taxon-name-part-type="order">Araneae</tp:taxon-name-part></tp:taxon-name>, <tp:taxon-name><tp:taxon-name-part taxon-name-part-type="family">Salticidae</tp:taxon-name-part></tp:taxon-name>).</article-title><source>Zootaxa</source><volume>5389</volume>(<issue>1</issue>): <fpage>1</fpage>–<lpage>33</lpage>. <ext-link xlink:href="10.11646/zootaxa.5389.1.1" ext-link-type="doi" xlink:type="simple">https://doi.org/10.11646/zootaxa.5389.1.1</ext-link></mixed-citation></ref><ref id="B15"><mixed-citation xmlns:xlink="http://www.w3.org/1999/xlink" xlink:type="simple"><person-group><name name-style="western"><surname>Yang</surname><given-names>SF</given-names></name><name name-style="western"><surname>Liu</surname><given-names>W</given-names></name><name name-style="western"><surname>Liu</surname><given-names>P</given-names></name><name name-style="western"><surname>Peng</surname><given-names>XJ</given-names></name></person-group> (<year>2017</year>) <article-title>Five new species of <italic><tp:taxon-name><tp:taxon-name-part taxon-name-part-type="genus">Spartaeus</tp:taxon-name-part></tp:taxon-name></italic> Thorell, 1891 from China (<tp:taxon-name><tp:taxon-name-part taxon-name-part-type="order">Araneae</tp:taxon-name-part></tp:taxon-name>: <tp:taxon-name><tp:taxon-name-part taxon-name-part-type="family">Salticidae</tp:taxon-name-part></tp:taxon-name>).</article-title><source>Zootaxa</source><volume>4303</volume>(<issue>3</issue>): <fpage>379</fpage>–<lpage>394</lpage>. <ext-link xlink:href="10.11646/zootaxa.4303.3.4" ext-link-type="doi" xlink:type="simple">https://doi.org/10.11646/zootaxa.4303.3.4</ext-link></mixed-citation></ref><ref id="B10"><mixed-citation xmlns:xlink="http://www.w3.org/1999/xlink" xlink:type="simple"><person-group><name name-style="western"><surname>Wanless</surname><given-names>FR</given-names></name></person-group> (<year>1984</year>) <article-title>A review of the spider subfamily <tp:taxon-name><tp:taxon-name-part taxon-name-part-type="subfamily">Spartaeinae</tp:taxon-name-part></tp:taxon-name> nom. n. (<tp:taxon-name><tp:taxon-name-part taxon-name-part-type="order">Araneae</tp:taxon-name-part></tp:taxon-name>: <tp:taxon-name><tp:taxon-name-part taxon-name-part-type="family">Salticidae</tp:taxon-name-part></tp:taxon-name>) with descriptions of six new genera. Bulletin of the British Museum of Natural History (Zool.</article-title><source>)</source><volume>46</volume>: <fpage>135</fpage>–<lpage>205</lpage>. <ext-link xlink:href="10.5962/bhl.part.15964" ext-link-type="doi" xlink:type="simple">https://doi.org/10.5962/bhl.part.15964</ext-link></mixed-citation></ref></ref-list></tp:taxon-treatment>
