# Supplementary material for: ﻿Description of three new species of Spartaeini (Araneae, Salticidae, Spartaeinae) from China and Malaysia
Source: Zookeys. 2025 Mar 20;1232:343–55. doi: 10.3897/zookeys.1232.146855 (PMC11950822; doi:10.3897/zookeys.1232.146855)
Supplement: XML Treatment for Taraxella chrisfehni [file zookeys.1232.146855-treatment6.xml]

<!DOCTYPE tp:taxon-treatment
  PUBLIC "-//TaxonX//DTD Taxonomic Treatment Publishing DTD v0 20100105//EN" "tax-treatment-NSO.dtd">
<tp:taxon-treatment xmlns:tp="http://www.plazi.org/taxpub"><tp:treatment-meta><kwd-group><label>Taxon classification</label><kwd>
              <named-content content-type="kingdom">Animalia</named-content>
            </kwd><kwd>
              <named-content content-type="order">Araneae</named-content>
            </kwd><kwd>
              <named-content content-type="family">Salticidae</named-content>
            </kwd></kwd-group><mixed-citation publication-type="journal"><person-group><name><surname>Ni</surname><given-names>Yi</given-names></name><name><surname>Yu</surname><given-names>Kun</given-names></name><name><surname>Zhang</surname><given-names>Junxia</given-names></name></person-group><article-title>﻿Description of three new species of <tp:taxon-name><tp:taxon-name-part taxon-name-part-type="tribe">Spartaeini</tp:taxon-name-part></tp:taxon-name> (<tp:taxon-name><tp:taxon-name-part taxon-name-part-type="order">Araneae</tp:taxon-name-part></tp:taxon-name>, <tp:taxon-name><tp:taxon-name-part taxon-name-part-type="family">Salticidae</tp:taxon-name-part></tp:taxon-name>, <tp:taxon-name><tp:taxon-name-part taxon-name-part-type="subfamily">Spartaeinae</tp:taxon-name-part></tp:taxon-name>) from China and Malaysia</article-title><source>Zookeys</source><day>20</day><month>03</month><year>2025</year><volume>1232</volume><fpage>343</fpage><lpage>355</lpage><pub-id pub-id-type="doi">10.3897/zookeys.1232.146855</pub-id></mixed-citation></tp:treatment-meta><tp:nomenclature><label>﻿</label><tp:taxon-name>
            <object-id xmlns:xlink="http://www.w3.org/1999/xlink" content-type="arpha" xlink:type="simple">D0267696-D6DF-5CC5-8528-2E29BD8C475C</object-id>
            <tp:taxon-name-part taxon-name-part-type="genus" reg="Taraxella">Taraxella</tp:taxon-name-part>
            <tp:taxon-name-part taxon-name-part-type="species" reg="chrisfehni">chrisfehni</tp:taxon-name-part>
            <object-id xmlns:xlink="http://www.w3.org/1999/xlink" content-type="zoobank" xlink:type="simple">https://zoobank.org/C96EB08B-A1FB-4E1C-A05F-787B5147C599</object-id>
          </tp:taxon-name><tp:taxon-status xmlns:xlink="http://www.w3.org/1999/xlink" xlink:type="simple">sp. nov.</tp:taxon-status><xref ref-type="fig" rid="F6">Figs 6</xref><xref ref-type="fig" rid="F7">, 7</xref><xref ref-type="fig" rid="F8">, 8 Common name. 克氏塔蛛</xref></tp:nomenclature><tp:treatment-sec sec-type="type material" id="SECID0EXZAE"><title>Type material.</title><p><bold><italic>Holotype</italic></bold>: Malaysia • ♂ (MHBU-ARA-00021518); Kelantan, Gua Musang; <named-content xmlns:xlink="http://www.w3.org/1999/xlink" content-type="dwc:verbatimCoordinates" xlink:type="simple"><named-content content-type="geo-json" specific-use="{&#34;type&#34;:&#34;Point&#34;,&#34;coordinates&#34;:[102.005500,4.763500]}" id="NCID0EF1AE" xlink:type="simple">4.7635°N, 102.0055°E</named-content></named-content>, 199 m elev.; 26.X.2015; Z. Gao, G. Huang &amp; L. Wang leg. <bold><italic>Paratype</italic></bold>: Malaysia • 1♀ (MHBU-ARA-00027418); same data as the holotype.</p></tp:treatment-sec><tp:treatment-sec sec-type="etymology" id="SECID0EN1AE"><title>Etymology.</title><p>The specific epithet is derived from Chris Fehn, the percussionist and backing vocalist for the heavy metal band Slipknot from 1998 to 2019; the Pinocchio-style mask that Chris Fehn usually wears during his performances resembles the tegular apophysis ‘Y’ on the palpal bulb of the new species.</p></tp:treatment-sec><tp:treatment-sec sec-type="diagnosis" id="SECID0ES1AE"><title>Diagnosis.</title><p>The new species resembles <italic><tp:taxon-name><tp:taxon-name-part taxon-name-part-type="genus" reg="Taraxella">T.</tp:taxon-name-part><tp:taxon-name-part taxon-name-part-type="species" reg="solitaria">solitaria</tp:taxon-name-part></tp:taxon-name></italic> in the pattern of tegular apophyses ‘X’ and ‘Y’, but it can be distinguished from <italic><tp:taxon-name><tp:taxon-name-part taxon-name-part-type="genus" reg="Taraxella">T.</tp:taxon-name-part><tp:taxon-name-part taxon-name-part-type="species" reg="solitaria">solitaria</tp:taxon-name-part></tp:taxon-name></italic> by the following: (1) the ‘Y’ apophysis is slender, originates from the center of the palpal bulb, protrudes at a 45° angle toward the ventral distal end, bent in proximal 1/3 position from tip (Figs <xref ref-type="fig" rid="F7">7A–C</xref>, <xref ref-type="fig" rid="F8">8A–C</xref>; vs. in <italic><tp:taxon-name><tp:taxon-name-part taxon-name-part-type="genus" reg="Taraxella">T.</tp:taxon-name-part><tp:taxon-name-part taxon-name-part-type="species" reg="solitaria">solitaria</tp:taxon-name-part></tp:taxon-name></italic>, the apophysis ‘Y’ is short and stout, originates from the prolateral part of the palpal bulb; see <xref ref-type="bibr" rid="B10">Wanless 1984</xref>: fig. 7G, F); (2) the sharp prong is short and slightly curved, positioned between the retrolateral tibial apophysis and the ventral tibial apophysis (Figs <xref ref-type="fig" rid="F7">7B, C</xref>, <xref ref-type="fig" rid="F8">8B, C</xref>; vs. in <italic><tp:taxon-name><tp:taxon-name-part taxon-name-part-type="genus" reg="Taraxella">T.</tp:taxon-name-part><tp:taxon-name-part taxon-name-part-type="species" reg="solitaria">solitaria</tp:taxon-name-part></tp:taxon-name></italic>, the sharp prong is long and curved in an “S” shape, located dorsally to the retrolateral tibial apophysis; see <xref ref-type="bibr" rid="B10">Wanless 1984</xref>: fig. 7G, F); and (3) the membrane of distal haematodocha forms a fan-shaped structure that resembles an inverted trapezoid in ventral view (Figs <xref ref-type="fig" rid="F7">7B</xref>, <xref ref-type="fig" rid="F8">8B</xref>; vs. in <italic><tp:taxon-name><tp:taxon-name-part taxon-name-part-type="genus" reg="Taraxella">T.</tp:taxon-name-part><tp:taxon-name-part taxon-name-part-type="species" reg="solitaria">solitaria</tp:taxon-name-part></tp:taxon-name></italic>, the fan-shaped structure resembles a rhomboid in ventral view; see <xref ref-type="bibr" rid="B10">Wanless 1984</xref>: fig. 7G)</p></tp:treatment-sec><tp:treatment-sec sec-type="description" id="SECID0ET4AE"><title>Description.</title><p><bold>Male.</bold> Measurements of holotype: total length 4.75. Carapace 2.24 long, 1.68 wide. Abdomen 2.16 long, 1.28 wide. Eye measurements: <abbrev xmlns:xlink="http://www.w3.org/1999/xlink" xlink:title="anterior median eye" id="ABBRID0E24AE" xlink:type="simple">AME</abbrev> 0.55, <abbrev xmlns:xlink="http://www.w3.org/1999/xlink" xlink:title="anterior lateral eye" id="ABBRID0E64AE" xlink:type="simple">ALE</abbrev> 0.28, <abbrev xmlns:xlink="http://www.w3.org/1999/xlink" xlink:title="posterior median eye" id="ABBRID0ED5AE" xlink:type="simple">PME</abbrev> 0.09, <abbrev xmlns:xlink="http://www.w3.org/1999/xlink" xlink:title="posterior lateral eye" id="ABBRID0EH5AE" xlink:type="simple">PLE</abbrev> 0.28. Leg measurements: I 5.28 (1.50, 0.50, 1.48, 1.22, 0.58), II 4.12 (1.18, 0.48, 1.17, 0.93, 0.36), III 4.49 (1.21, 0.45, 1.10, 1.25, 0.49), IV 4.44 (1.35, 0.41, 1.10, 1.05, 0.53); leg formula 1342. Chelicera (Fig. <xref ref-type="fig" rid="F6">6D</xref>) brown, bearing large black patch in anterior region, with five promarginal and nine retromarginal teeth. Carapace (Fig. <xref ref-type="fig" rid="F6">6A, C</xref>) with dark margins, and an off-white encircling band, eye field light brown; eye surroundings dark, with black strips beneath anterior median eyes connecting to carapace margin resembling tear stains; fovea brown and longitudinal slit-like; endites light brown, with black setae at distal end; labium pale yellow, with a black spot on surface. Legs (Fig. <xref ref-type="fig" rid="F6">6A</xref>) bearing long and thin spines, coxa and trochanter off-white, femur and tibia olive-brown. Abdomen (Fig. <xref ref-type="fig" rid="F6">6A</xref>) off-white on dorsal side, with mottled long black setae; clusters of dark brown setae adorning lateral sides; herringbone patterned lines arranged longitudinally, gradually decreasing in size from front to back in middle; ventral side off-white. Spinnerets (Fig. <xref ref-type="fig" rid="F6">6A</xref>) pale yellow, covered with black setae.</p><fig id="F6" position="float" orientation="portrait"><object-id xmlns:xlink="http://www.w3.org/1999/xlink" content-type="doi" xlink:type="simple">10.3897/zookeys.1232.146855.figure6</object-id><object-id xmlns:xlink="http://www.w3.org/1999/xlink" content-type="arpha" xlink:type="simple">FDBCC2BF-D347-559D-AAD7-0587BDDE629C</object-id><label>Figure 6.</label><caption><p><italic><tp:taxon-name><tp:taxon-name-part taxon-name-part-type="genus" reg="Taraxella">Taraxella</tp:taxon-name-part><tp:taxon-name-part taxon-name-part-type="species" reg="chrisfehni">chrisfehni</tp:taxon-name-part></tp:taxon-name></italic> sp. nov., habitus of holotype male (<bold>A, C</bold>) and paratype female (<bold>B</bold>, <bold>E</bold>), cheliceral teeth of holotype male (<bold>D</bold>) and paratype female (<bold>F</bold>); in dorsal (<bold>A, B</bold>), front (<bold>C, E</bold>) and back (<bold>D, F</bold>) view. Scale bars: 1 mm (<bold>A, B</bold>); 0.5 mm (<bold>C, E</bold>); 0.2 mm (<bold>D, F</bold>).</p></caption><graphic xmlns:xlink="http://www.w3.org/1999/xlink" xlink:href="zookeys-1232-343_article-146855__-g006.jpg" position="float" orientation="portrait" xlink:type="simple" id="oo_1286795.jpg"><uri content-type="original_file" xlink:type="simple">https://binary.pensoft.net/fig/1286795</uri></graphic></fig><fig id="F7" position="float" orientation="portrait"><object-id xmlns:xlink="http://www.w3.org/1999/xlink" content-type="doi" xlink:type="simple">10.3897/zookeys.1232.146855.figure7</object-id><object-id xmlns:xlink="http://www.w3.org/1999/xlink" content-type="arpha" xlink:type="simple">4E1A3616-087A-52CE-8A4F-F9BD8B5638E2</object-id><label>Figure 7.</label><caption><p><italic><tp:taxon-name><tp:taxon-name-part taxon-name-part-type="genus" reg="Taraxella">Taraxella</tp:taxon-name-part><tp:taxon-name-part taxon-name-part-type="species" reg="chrisfehni">chrisfehni</tp:taxon-name-part></tp:taxon-name></italic> sp. nov., palp of holotype male (<bold>A–C</bold>), epigyne (<bold>D</bold>) and vulva (<bold>E</bold>) of paratype female; in prolateral (<bold>A</bold>), ventral (<bold>B, D</bold>), retrolateral (<bold>C</bold>) and dorsal (<bold>E</bold>) view. Scale bars: 0.2 mm (<bold>A–E</bold>).</p></caption><graphic xmlns:xlink="http://www.w3.org/1999/xlink" xlink:href="zookeys-1232-343_article-146855__-g007.jpg" position="float" orientation="portrait" xlink:type="simple" id="oo_1286796.jpg"><uri content-type="original_file" xlink:type="simple">https://binary.pensoft.net/fig/1286796</uri></graphic></fig><p>Palp (Figs <xref ref-type="fig" rid="F7">7A–C</xref>, <xref ref-type="fig" rid="F8">8A–C</xref>): embolus partly hidden by tegular apophysis ‘X’ and tegulum in ventral view; tegular apophysis ‘X’ dark, located at distal end of bulb, extending to retrolateral direction, forming three hill-like protrusions on surface in retrolateral view; tegular apophysis ‘Y’ long, bent in proximal 1/3 position from tip; membrane of distal haematodocha forming a transparent fan-like structure, bent ventrally; ventral tibial apophysis thick, bent dorsally, finger-like in ventral view, edge dark; retrolateral tibial apophysis dark, with a ventral depression, sheep-ear-like in ventral view; prong between <abbrev xmlns:xlink="http://www.w3.org/1999/xlink" xlink:title="ventral tibial apophysis" id="ABBRID0EACAG" xlink:type="simple">VTA</abbrev> and <abbrev xmlns:xlink="http://www.w3.org/1999/xlink" xlink:title="retrolateral tibial apophysis" id="ABBRID0EECAG" xlink:type="simple">RTA</abbrev> sharp, petiole-like.</p><fig id="F8" position="float" orientation="portrait"><object-id xmlns:xlink="http://www.w3.org/1999/xlink" content-type="doi" xlink:type="simple">10.3897/zookeys.1232.146855.figure8</object-id><object-id xmlns:xlink="http://www.w3.org/1999/xlink" content-type="arpha" xlink:type="simple">70618A5E-FC3E-55B6-9A11-4716625092FE</object-id><label>Figure 8.</label><caption><p><italic><tp:taxon-name><tp:taxon-name-part taxon-name-part-type="genus" reg="Taraxella">Taraxella</tp:taxon-name-part><tp:taxon-name-part taxon-name-part-type="species" reg="chrisfehni">chrisfehni</tp:taxon-name-part></tp:taxon-name></italic> sp. nov., palp of holotype male (<bold>A–C</bold>), epigyne (<bold>D</bold>) and vulva (<bold>E</bold>) of paratype female; in prolateral (<bold>A</bold>), ventral (<bold>B, D</bold>), retrolateral (<bold>C</bold>) and dorsal (<bold>E</bold>) view. Scale bars: 0.2 mm (<bold>A–E</bold>).</p></caption><graphic xmlns:xlink="http://www.w3.org/1999/xlink" xlink:href="zookeys-1232-343_article-146855__-g008.jpg" position="float" orientation="portrait" xlink:type="simple" id="oo_1286797.jpg"><uri content-type="original_file" xlink:type="simple">https://binary.pensoft.net/fig/1286797</uri></graphic></fig><p><bold>Female.</bold> Measurements of paratype: total length 4.07. Carapace 1.90 long, 1.53 wide. Abdomen 2.09 long, 1.20 wide. Eye measurements: <abbrev xmlns:xlink="http://www.w3.org/1999/xlink" xlink:title="anterior median eye" id="ABBRID0EUDAG" xlink:type="simple">AME</abbrev> 0.50, <abbrev xmlns:xlink="http://www.w3.org/1999/xlink" xlink:title="anterior lateral eye" id="ABBRID0EYDAG" xlink:type="simple">ALE</abbrev> 0.06, <abbrev xmlns:xlink="http://www.w3.org/1999/xlink" xlink:title="posterior median eye" id="ABBRID0E3DAG" xlink:type="simple">PME</abbrev> 0.29, <abbrev xmlns:xlink="http://www.w3.org/1999/xlink" xlink:title="posterior lateral eye" id="ABBRID0EAEAG" xlink:type="simple">PLE</abbrev> 0.27. Leg measurements: I 3.76 (1.38, 0.46, 0.99, 0.66, 0.27), II 3.38 (1.17, 0.46, 0.90, 0.62, 0.23), III 4.03 (1.20, 0.39, 0.98, 0.87, 0.59), IV 5.49 (1.54, 0.48, 1.52, 1.49, 0.46); leg formula 4312. Chelicera pale yellow, with five promarginal and eight retromarginal teeth (Fig. <xref ref-type="fig" rid="F6">6F</xref>). Habitus (Fig. <xref ref-type="fig" rid="F6">6B, E</xref>) similar to that of male, but different in: carapace paler at margin, lacking obvious off-white band, clypeus narrow, faint black, lacking obvious black strips beneath anterior median eyes; femur and tibia consistent in colour with other leg segments.</p><p>Epigyne (Figs <xref ref-type="fig" rid="F7">7D, E</xref>, <xref ref-type="fig" rid="F8">8D, E</xref>): epigynal plate heart-shaped, equipped with a longitudinal furrow at posterior-middle part; two triangular concave cavities (possible epigynal pockets) at posterior end facing rearward; copulatory openings slit-shaped, located behind longitudinal furrow; copulatory ducts hidden beneath sclerotized integument and inconspicuous at dorsal view; spermathecae large and spherical, with middle parts closely adhering to each other; fertilization ducts and accessory glands not visible.</p></tp:treatment-sec><tp:treatment-sec sec-type="distribution" id="SECID0EWEAG"><title>Distribution.</title><p>Malaysia (Kelantan).</p></tp:treatment-sec><tp:treatment-sec sec-type="comments" id="SECID0E2EAG"><title>Comments.</title><p><italic><tp:taxon-name><tp:taxon-name-part taxon-name-part-type="genus" reg="Taraxella">Taraxella</tp:taxon-name-part></tp:taxon-name></italic> has the peculiar tegular apophyses ‘X’ and ‘Y’, as well as the nearly concealed embolus (<xref ref-type="bibr" rid="B12">Wanless 1987</xref>). Tegular apophysis ‘Y’ is likely homologous to M<sub>3</sub>, which may also be denoted as <abbrev xmlns:xlink="http://www.w3.org/1999/xlink" xlink:title="tegular apophysis" id="ABBRID0EOFAG" xlink:type="simple">TA</abbrev> (<xref ref-type="bibr" rid="B10">Wanless 1984</xref>). Nevertheless, the structure homologous to ‘X’ remains unclear, and the homology of different apophyses on male palpal bulb in <tp:taxon-name><tp:taxon-name-part taxon-name-part-type="subfamily">Spartaeinae</tp:taxon-name-part></tp:taxon-name> remains to be investigated. In this study, we followed the terminology in <xref ref-type="bibr" rid="B10">Wanless (1984)</xref> and employed ‘X’ and ‘Y’ to represent the two massive apophyses of the male palp.</p></tp:treatment-sec><ref-list><ref id="B10"><mixed-citation xmlns:xlink="http://www.w3.org/1999/xlink" xlink:type="simple"><person-group><name name-style="western"><surname>Wanless</surname><given-names>FR</given-names></name></person-group> (<year>1984</year>) <article-title>A review of the spider subfamily <tp:taxon-name><tp:taxon-name-part taxon-name-part-type="subfamily">Spartaeinae</tp:taxon-name-part></tp:taxon-name> nom. n. (<tp:taxon-name><tp:taxon-name-part taxon-name-part-type="order">Araneae</tp:taxon-name-part></tp:taxon-name>: <tp:taxon-name><tp:taxon-name-part taxon-name-part-type="family">Salticidae</tp:taxon-name-part></tp:taxon-name>) with descriptions of six new genera. Bulletin of the British Museum of Natural History (Zool.</article-title><source>)</source><volume>46</volume>: <fpage>135</fpage>–<lpage>205</lpage>. <ext-link xlink:href="10.5962/bhl.part.15964" ext-link-type="doi" xlink:type="simple">https://doi.org/10.5962/bhl.part.15964</ext-link></mixed-citation></ref><ref id="B12"><mixed-citation xmlns:xlink="http://www.w3.org/1999/xlink" xlink:type="simple"><person-group><name name-style="western"><surname>Wanless</surname><given-names>FR</given-names></name></person-group> (<year>1987</year>) <article-title>Notes on spiders of the family <tp:taxon-name><tp:taxon-name-part taxon-name-part-type="family">Salticidae</tp:taxon-name-part></tp:taxon-name>. 1. The genera <italic><tp:taxon-name><tp:taxon-name-part taxon-name-part-type="genus">Spartaeus</tp:taxon-name-part></tp:taxon-name></italic>, <italic><tp:taxon-name><tp:taxon-name-part taxon-name-part-type="genus">Mintonia</tp:taxon-name-part></tp:taxon-name></italic> and <italic><tp:taxon-name><tp:taxon-name-part taxon-name-part-type="genus">Taraxella</tp:taxon-name-part></tp:taxon-name></italic>. Bulletin of the British Museum of Natural History (Zool.</article-title><source>)</source><volume>52</volume>: <fpage>107</fpage>–<lpage>137</lpage>. <ext-link xlink:href="10.5962/p.18302" ext-link-type="doi" xlink:type="simple">https://doi.org/10.5962/p.18302</ext-link></mixed-citation></ref></ref-list></tp:taxon-treatment>
